# Supplementary material for: Chimpanzee adenoviral vector prime-boost regimen elicits potent immune responses against Ebola virus in mice and rhesus macaques
Source: Emerg Microbes Infect. 2019 Jul 24;8(1):1086–97. doi: 10.1080/22221751.2019.1644968 (PMC6711196; doi:10.1080/22221751.2019.1644968)
Supplement: Supplemental Material [file TEMI_A_1644968_SM6452.zip]

Archive with 3 entries (3 files):
- Fig_S1.tiff
- Fig_S2.tiff
- Fig_S3.tiff
